# Supplementary material for: Changes in Cerebellar Multiunit Activity Associated with Ventrolateral Striatal Injury During Spontaneous Motor Behavior
Source: Med Sci (Basel). 2026 Feb 11;14(1):83. doi: 10.3390/medsci14010083 (PMC12921778; doi:10.3390/medsci14010083)
Supplement: Supplementary file 1 [file medsci-14-00083-s001.zip]

Archive with 1 entries (1 files):
- medsci-4115887-supplementary.pdf
